# Supplementary material for: Suppression of neuropathic pain in the circadian clock–deficient Per2m/m mice involves up-regulation of endocannabinoid system
Source: PNAS Nexus. 2024 Jan 17;3(1):pgad482. doi: 10.1093/pnasnexus/pgad482 (PMC10794166; doi:10.1093/pnasnexus/pgad482)
Supplement: pgad482_Supplementary_Data [file pgad482_supplementary_data.zip]

Archive with 2 entries (2 files):
- PNASNEXUS-PNASNEXUS-2023-00908R-s01.docx
- PNASNEXUS-PNASNEXUS-2023-00908R-s02.pdf
